# Supplementary material for: Microbial Signatures Mapping of High and Normal Blood Glucose Participants in the Generation 100 Study
Source: Microorganisms. 2025 Nov 12;13(11):2582. doi: 10.3390/microorganisms13112582 (PMC12654564; doi:10.3390/microorganisms13112582)
Supplement: Supplementary file 1 [file microorganisms-13-02582-s001.zip]

Archive with 1 entries (1 files):
- microorganisms-3931692-supplementary.pdf
